# Supplementary material for: Opto-Avoidance-Elevated Plus Maze protocol to study positive or negative valence upon optogenetic stimulation in the mouse brain
Source: STAR Protoc. 2024 Dec 6;5(4):103474. doi: 10.1016/j.xpro.2024.103474 (PMC11667689; doi:10.1016/j.xpro.2024.103474)
Supplement: Data S1. Arduino UNO code file for 20 Hz 5 ms optogenetic stimulation control, related to step 5 [file mmc1.zip]

Archive with 1 entries (1 files):
- Data S1.ino
