# Supplementary material for: Opto-Avoidance-Elevated Plus Maze protocol to study positive or negative valence upon optogenetic stimulation in the mouse brain
Source: STAR Protoc. 2024 Dec 6;5(4):103474. doi: 10.1016/j.xpro.2024.103474 (PMC11667689; doi:10.1016/j.xpro.2024.103474)
Supplement: Data S1. Arduino UNO code file for 20 Hz 5 ms optogenetic stimulation control, related to step 5 [file mmc1.zip › Data S1.ino]

//pins parameters
const int ttlin = 10;
const int laserout = 8;

// Basic parameters
int ttlinState = 0;

void setup() {
// put your setup code here, to run once:
  pinMode(ttlin,INPUT);
  pinMode(laserout,OUTPUT);
}

void loop() {
// put your main code here, to run repeatedly:
  ttlinState = digitalRead(ttlin);
 // check if there is signal from ttl boxe.
if (digitalRead(ttlin)==HIGH)
  { 
 digitalWrite(8, HIGH);  
  delay(5);              
  digitalWrite(8, LOW);    
  delay(45);   
  }
 
  else {
    digitalWrite(8,LOW);
  }
}
